# Supplementary material for: Virulence and Antimicrobial Resistance Profiles of Salmonella enterica Serovars Isolated from Chicken at Wet Markets in Dhaka, Bangladesh
Source: Microorganisms. 2021 Apr 28;9(5):952. doi: 10.3390/microorganisms9050952 (PMC8145576; doi:10.3390/microorganisms9050952)
Supplement: Supplementary file 1 [file microorganisms-09-00952-s001.zip]

Archive with 5 entries (4 files):
- microorganisms-1152112-supplementary/Supplementary File/
- microorganisms-1152112-supplementary/Supplementary File/File S1_AST Result.xlsx
- microorganisms-1152112-supplementary/Supplementary File/File S2_Genotypic Resistance Result.xlsx
- microorganisms-1152112-supplementary/Supplementary File/Table S1.docx
- microorganisms-1152112-supplementary/Supplementary File/Table S2.docx
