# Supplementary material for: Virulence and Antimicrobial Resistance Profiles of Salmonella enterica Serovars Isolated from Chicken at Wet Markets in Dhaka, Bangladesh
Source: Microorganisms. 2021 Apr 28;9(5):952. doi: 10.3390/microorganisms9050952 (PMC8145576; doi:10.3390/microorganisms9050952)
Supplement: Supplementary file 1 [file microorganisms-09-00952-s001.zip › microorganisms-1152112-supplementary/Supplementary File/File S1_AST Result.xlsx]

## Sheet: AST_Deshi
Sl. No.	Lab ID	Sample ID	Date of Submission	(AMC, 30µg) (≤13-R, ≥18-S)	(CAZ 30µg) (≤20-R, ≥21-S)	(CRO 30µg) (≤19-R, ≥23-S)	(ATM 30µg) (≤17-R, ≥21-S)	(CT, 10µg) (≤22-R, ≥26-S)	(C, 30µg) (≤12-R, ≥18-S)	(CN, 10µg) (≤12-R, ≥15-S)	(AK, 30µg) (≤14-R, ≥17-S)	(MEM, 10µg) (≤19-R, ≥23-S)	(SXT, 25µg) (≤10-R, ≥16-S)	(CIP, 5µg) (≤15-R, ≥21-S)	(S, 10µg) (≤11-R, ≥15-S)	(AZM, 15µg) (≤12-R, ≥13-S)	(NA, 30µg) (≤13-R, ≥19-S)	(TE, 10µg) (≤11-R, ≥15-S)	(AMP 10µg) (≤13-R, ≥17-S)	MDR
1	ARAC-CD-CH-1523	M1D3	15/06/2019	S	S	S	S	S	S	S	S	R	S	R	S	S	R	R	R	MDR
2	ARAC-CD-CH-2523	M18D3	2019-07-09	S	S	S	S	S	S	S	S	S	S	S	S	S	S	S	S	X
3	ARAC-CD-CH-2587	M19D7	14/09/2019	S	S	S	S	S	R	S	S	S	S	R	R	S	S	R	R	MDR		Antimicrobial		AMC	CAZ	CRO	ATM	CT	C	CN	AK	MEM	SXT	CIP	S	AZM	NA	TE	AMP	MDR
4	ARAC-CD-CH-2881	M24D1	28/09/2019	S	S	S	S	S	R	R	S	S	R	R	R	S	S	R	R	MDR
5	ARAC-CD-CH-2943	M25D3	2019-12-10	S	S	S	S	S	S	S	S	S	S	R	S	S	S	S	R	X		Susceptible (S)		8	7	7	8	7	8	6	8	8	8	1	3	7	7	2	3	9 (4)
6	ARAC-CD-CH-3004	M26D4	2019-12-10	S	S	S	S	S	S	S	S	S	S	R	S	S	S	R	S	X		Resistant ®		1	2	2	1	2	1	3	1	1	1	8	6	2	2	7	17
7	ARAC-CD-CH-3130	M28D10	26/10/2019	S	S	S	S	S	S	S	S	S	S	S	R	S	S	R	S	X
8	ARAC-CD-CH-3185	M29D5	2019-09-11	S	S	S	S	S	S	R	S	S	S	S	S	S	S	R	S	X
9	ARAC-CD-CH-3186	M29D6	2019-09-11	R	S	S	S	S	S	R	S	S	S	R	R	S	R	R	R	MDR		Antimicrobial		AMC	CAZ	CRO	ATM	CT	C	CN	AK	MEM	SXT	CIP	S	AZM	NA	TE	AMP	MDR
																						Susceptible (S)		8	7	7	8	7	8	6	8	8	8	1	3	7	7	2	3	9 (4)
																						Resistant ®		1	2	2	1	2	1	3	1	1	1	8	6	2	2	7	17

## Sheet: AST_Sonali
Sl. No.	Lab ID	Sample ID	Date of Submission	(AMC, 30µg) (≤13-R, ≥18-S)	(CAZ 30µg) (≤20-R, ≥21-S)	(CRO 30µg) (≤19-R, ≥23-S)	(ATM 30µg) (≤17-R, ≥21-S)	(CT, 10µg) (≤22-R, ≥26-S)	(C, 30µg) (≤12-R, ≥18-S)	(CN, 10µg) (≤12-R, ≥15-S)	(AK, 30µg) (≤14-R, ≥17-S)	(MEM, 10µg) (≤19-R, ≥23-S)	(SXT, 25µg) (≤10-R, ≥16-S)	(CIP, 5µg) (≤15-R, ≥21-S)	(S, 10µg) (≤11-R, ≥15-S)	(AZM, 15µg) (≤12-R, ≥13-S)	(NA, 30µg) (≤13-R, ≥19-S)	(TE, 10µg) (≤11-R, ≥15-S)	(AMP 10µg) (≤13-R, ≥17-S)	MDR
1	ARAC-CD-CH-1519	M1S9	15/06/2019	S	S	S	S	S	S	S	S	R	S	R	S	S	R	R	R	MDR
2	ARAC-CD-CH-1576	M2S6	15/06/2019	R	S	S	S	S	S	R	S	S	S	R	R	S	R	R	R	MDR
3	ARAC-CD-CH-1880	M7S10	2019-06-07	R	S	S	S	S	S	R	S	S	S	R	R	S	R	R	R	MDR		Antimicrobial		AMC	CAZ	CRO	ATM	CT	C	CN	AK	MEM	SXT	CIP	S	AZM	NA	TE	AMP	MDR
4	ARAC-CD-CH-1991	M9S1	27/07/2019	S	S	S	S	S	S	R	R	S	S	S	R	S	R	R	R	MDR
5	ARAC-CD-CH-1993	M9S3	27/07/2019	S	S	S	S	S	S	R	S	S	S	R	R	S	R	R	R	MDR		Susceptible (S)		14	19	20	20	16	19	9	18	19	17	6	5	18	8	4	3	20(15)
6	ARAC-CD-CH-2053	M10S3	27/07/2019	S	S	S	S	S	S	S	S	S	S	R	S	S	S	S	R	X		Resistant ®		6	1	0	0	4	1	11	2	1	3	14	15	2	12	16	17
7	ARAC-CD-CH-2511	M18S1	2019-07-09	S	S	S	S	S	S	S	S	S	S	S	S	S	S	S	S	X
8	ARAC-CD-CH-2573	M19S3	14/09/2019	R	S	S	S	S	S	R	S	S	S	R	R	S	R	R	R	MDR
9	ARAC-CD-CH-2633	M20S3	14/09/2019	S	S	S	S	S	S	S	S	S	S	S	R	R	S	S	S	X		Antimicrobial		AMC	CAZ	CRO	ATM	CT	C	CN	AK	MEM	SXT	CIP	S	AZM	NA	TE	AMP	MDR
10	ARAC-CD-CH-2756	M22S6	28/09/2019	S	S	S	S	S	S	R	S	S	S	R	R	S	S	R	R	MDR
11	ARAC-CD-CH-2813	M23S3	28/09/2019	R	S	S	S	R	S	R	S	S	S	R	R	S	R	R	R	MDR		Resistant (%)		30	5	0	0	20	5	55	10	5	15	70	75	10	60	80	85	75
12	ARAC-CD-CH-2871	M24S1	28/09/2021	R	S	S	S	S	S	S	S	S	R	S	R	S	R	R	R	MDR
13	ARAC-CD-CH-2872	M24S2	28/09/2022	S	R	S	S	R	S	R	R	S	R	R	R	S	R	R	R	MDR
14	ARAC-CD-CH-2933	M25S3	2019-12-10	S	S	S	S	S	S	S	S	S	S	S	R	R	R	R	R	MDR
15	ARAC-CD-CH-2936	M25S6	2019-12-10	S	S	S	S	S	S	S	S	S	S	S	S	S	S	S	S	X
16	ARAC-CD-CH-2992	M26S2	2019-12-10	R	S	S	S	S	S	S	S	S	S	S	S	S	S	S	R	X
17	ARAC-CD-CH-2993	M26S3	2019-12-10	S	S	R	S	R	S	S	S	S	S	R	S	S	S	S	S	MDR
18	ARAC-CD-CH-3115	M28S5	26/10/2019	S	S	S	S	S	S	R	S	S	S	R	R	S	S	R	S	MDR
19	ARAC-CD-CH-3117	M28S7	26/10/2019	S	S	S	S	S	R	S	S	S	R	R	R	S	R	R	R	MDR
20	ARAC-CD-CH-3173	M29S3	2019-09-11	S	S	S	S	R	S	R	S	S	S	R	R	S	R	R	R	MDR

## Sheet: AST_Broiler
Sl. No.	Lab ID	Sample ID	Date of Submission	(AMC, 30µg) (≤13-R, ≥18-S)	(CAZ 30µg) (≤20-R, ≥21-S)	(CRO 30µg) (≤19-R, ≥23-S)	(ATM 30µg) (≤17-R, ≥21-S)	(CT, 10µg) (≤22-R, ≥26-S)	(C, 30µg) (≤12-R, ≥18-S)	(CN, 10µg) (≤12-R, ≥15-S)	(AK, 30µg) (≤14-R, ≥17-S)	(MEM, 10µg) (≤19-R, ≥23-S)	(SXT, 25µg) (≤10-R, ≥16-S)	(CIP, 5µg) (≤15-R, ≥21-S)	(S, 10µg) (≤11-R, ≥15-S)	(AZM, 15µg) (≤12-R, ≥13-S)	(NA, 30µg) (≤13-R, ≥19-S)	(TE, 10µg) (≤11-R, ≥15-S)	(AMP 10µg) (≤13-R, ≥17-S)	MDR
1	ARAC-CD-CH-1510	M1B10	15/06/2019	S	S	S	S	S	S	R	S	S	S	R	R	R	R	R	R	MDR
2	ARAC-CD-CH-1565	M2B5	15/06/2019	S	S	S	S	S	S	R	R	S	R	R	S	S	R	S	S	MDR
3	ARAC-CD-CH-1624	M3B4	22/06/2019	S	S	S	S	S	R	S	S	S	R	R	R	S	S	R	R	MDR
4	ARAC-CD-CH-1687	M4B7	22/06/2019	R	S	S	S	S	S	R	S	S	S	R	R	S	R	R	R	MDR
5	ARAC-CD-CH-1861	M7B1	2019-06-07	S	S	S	S	S	S	S	S	S	S	R	R	S	S	S	S	X
6	ARAC-CD-CH-1929	M8B9	2019-06-07	S	R	S	S	S	S	R	S	S	S	R	R	S	R	R	R	MDR
7	ARAC-CD-CH-1988	M9B8	27/07/2019	R	S	S	S	S	S	R	S	S	R	R	R	S	S	R	S	MDR		Antimicrobial		AMC	CAZ	CRO	ATM	CT	C	CN	AK	MEM	SXT	CIP	S	AZM	NA	TE	AMP	MDR
8	ARAC-CD-CH-2048	M10B8	27/07/2019	S	S	S	S	S	S	R	S	S	S	R	R	S	S	R	S	MDR
9	ARAC-CD-CH-2441	M17B1	31/08/2019	R	S	S	S	S	S	R	S	S	S	R	R	S	R	R	R	MDR		Susceptible (S)		15	24	22	24	24	21	7	21	25	20	3	3	22	7	5	9	25 (21)
10	ARAC-CD-CH-2503	M18B3	2019-07-09	R	S	S	S	S	S	R	S	S	S	R	R	S	R	R	R	MDR		Resistant ®		10	1	3	1	1	4	18	4	0	5	22	22	3	18	20	16
11	ARAC-CD-CH-2564	M19B4	14/09/2019	R	S	S	S	S	S	R	S	S	S	R	R	S	R	R	R	MDR
12	ARAC-CD-CH-2628	M20B8	14/09/2019	S	S	R	S	S	S	R	R	S	S	R	R	S	R	R	R	MDR
13	ARAC-CD-CH-2684	M21B4	20/09/2019	S	S	S	S	S	S	S	S	S	S	S	R	S	S	S	S	X		Antimicrobial		AMC	CAZ	CRO	ATM	CT	C	CN	AK	MEM	SXT	CIP	S	AZM	NA	TE	AMP	MDR
14	ARAC-CD-CH-2686	M21B6	20/09/2019	S	S	R	S	S	S	R	R	S	S	R	R	S	R	R	R	MDR
15	ARAC-CD-CH-2688	M21B8	20/09/2019	S	S	S	S	S	S	S	S	S	S	S	R	R	S	S	S	X		Resistant (%)		40	4	12	4	4	16	72	16	0	20	88	88	12	72	80	64	84
16	ARAC-CD-CH-2747	M22B7	20/09/2019	S	S	S	S	S	S	R	S	S	S	R	R	R	R	R	R	MDR
17	ARAC-CD-CH-2750	M22B10	20/09/2019	S	S	S	S	S	S	R	S	S	S	R	R	S	R	R	R	MDR
18	ARAC-CD-CH-2801	M23B1	28/09/2019	R	S	S	S	S	S	R	S	S	S	R	R	S	R	R	R	MDR
19	ARAC-CD-CH-2803	M23B3	28/09/2019	R	S	S	S	S	S	R	S	S	S	R	R	S	R	R	R	MDR
20	ARAC-CD-CH-2806	M23B6	28/09/2019	S	S	S	S	S	S	R	S	S	S	R	R	S	R	R	R	MDR
21	ARAC-CD-CH-2861	M24B1	28/09/2020	R	S	S	S	S	R	R	S	S	R	R	R	S	R	R	R	MDR
22	ARAC-CD-CH-2924	M25B4	2019-12-10	R	S	S	S	S	R	S	S	S	R	S	S	S	R	R	R	MDR
23	ARAC-CD-CH-2987	M26B7	2019-12-10	R	S	R	R	R	R	S	R	S	S	R	R	S	R	R	S	MDR
24	ARAC-CD-CH-3044	M27B4	26/10/2019	S	S	S	S	S	S	R	S	S	S	R	R	S	R	R	S	MDR
25	ARAC-CD-CH-3110	M28B10	26/10/2019	S	S	S	S	S	S	S	S	S	S	R	S	S	S	S	S	X
