# Supplementary material for: Virulence and Antimicrobial Resistance Profiles of Salmonella enterica Serovars Isolated from Chicken at Wet Markets in Dhaka, Bangladesh
Source: Microorganisms. 2021 Apr 28;9(5):952. doi: 10.3390/microorganisms9050952 (PMC8145576; doi:10.3390/microorganisms9050952)
Supplement: Supplementary file 1 [file microorganisms-09-00952-s001.zip › microorganisms-1152112-supplementary/Supplementary File/File S2_Genotypic Resistance Result.xlsx]

## Sheet: Genotypic Result_Deshi
Sl. No.	Lab ID	Sample ID	invA	Salmonella enterica		ESBL producing gene							Sulfonamide			Tetracycline			Streptomycin	Gentamicin	Chloramphenicol
				sdfI	Typh	blaTEM	blaSHV	blaOXA	blaCTX-M-1	blaCTX-M-2	blaCTX-M-9	blaCTX-Mg8/25	Sul1	Sul2	Sul-Gka	tet(A)	tet(B)	tet(C)	strA/strB	aac(3)IV	CmlA	CmlA
1	ARAC-CD-CH-1523	M1D3	invA	x	p	p	x	x	x	x	x	x	P	x	x	P	x	x	P	x	x	x
2	ARAC-CD-CH-2523	M18D3	invA	x	x	p	x	x	x	x	x	x	x	x	x	x	x	x	x	x	x	x
3	ARAC-CD-CH-2587	M19D7	invA	x	x	p	x	x	x	x	x	x	x	x	x	x	x	x	x	x	x	x
4	ARAC-CD-CH-2881	M24D1	invA	x	p	p	x	x	x	x	x	x	P	x	x	P	x	x	x	x	x	x
5	ARAC-CD-CH-2943	M25D3	invA	x	x	p	x	x	x	x	x	x	x	x	x	x	x	x	x	x	x	x
6	ARAC-CD-CH-3004	M26D4	invA	x	p	x	x	x	x	x	x	x	P	x	x	P	x	x	x	x	x	x
7	ARAC-CD-CH-3130	M28D10	invA	x	p	p	x	x	x	x	x	x	P	x	x	P	x	x	x	x	x	x
8	ARAC-CD-CH-3185	M29D5	invA	x	p	x	x	x	x	x	x	x	x	x	x	P	x	x	x	x	x	x
9	ARAC-CD-CH-3186	M29D6	invA	x	p	x	x	x	x	x	x	x	x	x	x	P	x	x	x	x	x	x

## Sheet: Genotypic Result_Sonali
Sl. No.	Lab ID	Sample ID	invA	Salmonella enterica		ESBL producing gene							Sulphonamide			Tetracycline			Steptomycin	Gentamicin	Chloramphenicol
				sdfI	Typh	blaTEM	blaSHV	blaOXA	blaCTX-M-1	blaCTX-M-2	blaCTX-M-9	blaCTX-Mg8/25	Sul1	Sul2	Sul-Gka	tet(A)	tet(B)	tet(C)	strA/strB	aac(3)IV	CatA1	CmlA
				x	p	p	x	x	x	x	x	x	x	x	x	p	x	x	x	x	x	x
1	ARAC-CD-CH-1519	M1S9	p	x	p	x	x	x	x	x	x	x	x	x	x	p	x	x	x	x	x	x
2	ARAC-CD-CH-1576	M2S6	p	x	x	p	x	x	x	x	x	x	x	x	x	x	x	x	x	x	x	x
3	ARAC-CD-CH-1880	M7S10	p	x	p	p	x	x	x	x	x	x	x	x	x	p	x	x	p	x	x	x
4	ARAC-CD-CH-1991	M9S1	p	x	p	x	x	x	x	x	x	x	x	x	x	p	x	x	x	x	x	x
5	ARAC-CD-CH-1993	M9S3	p	x	x	x	x	x	x	x	x	x	x	x	x	x	x	x	x	x	x	x
6	ARAC-CD-CH-2053	M10S3	p	x	p	x	x	x	x	x	x	x	x	x	x	x	x	x	x	x	x	x
7	ARAC-CD-CH-2511	M18S1	p	x	p	x	x	x	x	x	x	x	p	x	x	p	x	x	x	x	x	x
8	ARAC-CD-CH-2573	M19S3	p	x	p	p	x	x	x	x	x	x	p	x	x	p	x	x	x	x	x	x
9	ARAC-CD-CH-2633	M20S3	p	x	p	p	x	x	x	x	x	x	p	x	x	p	x	x	p	x	x	x
10	ARAC-CD-CH-2756	M22S6	p	x	p	p	x	x	x	x	x	x	p	x	x	p	x	x	x	x	x	x
11	ARAC-CD-CH-2813	M23S3	p	x	x	x	x	x	x	x	x	x	x	x	x	x	x	x	x	x	x	x
12	ARAC-CD-CH-2871	M24S1	p	x	x	x	x	x	x	x	x	x	x	p	x	x	x	x	x	x	x	x
13	ARAC-CD-CH-2872	M24S2	p	x	x	x	x	x	x	x	x	x	p	x	x	p	x	x	x	x	x	x
14	ARAC-CD-CH-2933	M25S3	p	x	x	x	x	x	x	x	x	x	p	x	x	x	x	x	x	x	x	x
15	ARAC-CD-CH-2936	M25S6	p	x	x	x	x	x	x	x	x	x	p	x	x	p	x	x	x	x	x	x
16	ARAC-CD-CH-2992	M26S2	p	x	x	x	x	x	x	x	x	x	p	x	x	x	x	x	x	x	x	x
17	ARAC-CD-CH-2993	M26S3	p	x	p	p	x	x	x	x	x	x	x	x	x	p	x	x	x	x	x	x
18	ARAC-CD-CH-3115	M28S5	p	x	x	x	x	x	x	x	x	x	x	x	x	x	x	x	x	x	x	x
19	ARAC-CD-CH-3117	M28S7	p	x	p	p	x	x	x	x	x	x	x	x	x	p	x	x	p	x	x	x
20	ARAC-CD-CH-3173	M29S3	p

## Sheet: Genotypic Result_Broiler
Sl. No.	Lab ID	Sample ID	invA	Salmonella enterica		ESBL producing gene							Sulfonamide			Tetracycline			Streptomycin	Gentamicin	Chloramphenicol	Chloramphenicol
				sdfI	Typh	blaTEM	blaSHV	blaOXA	blaCTX-M-1	blaCTX-M-2	blaCTX-M-9	blaCTX-Mg8/25	Sul1	Sul2	Sul-Gka	Tet (A)	tet(B)	tet(C)	strA/strB	aac(3)IV	CatA1	CmlA	CmlA
1	ARAC-CD-CH-1510	M1B10	p	x	p	P	x	x	x			x	x	x	x	P	x	x	P	x		x	x
2	ARAC-CD-CH-1565	M2B5	p	x	x	x	x	x	x			x	P	x	x	X	x	x	x	x		x	x
3	ARAC-CD-CH-1624	M3B4	p	x	x	x	x	x	x			x	P	x	x	X	x	x	x	x		x	x
4	ARAC-CD-CH-1687	M4B7	p	x	p	P	x	x	x			x	p	x	x	P	x	x	x	x		x	x
5	ARAC-CD-CH-1861	M7B1	p	x	p	P	x	x	x			x	x	x	x	X	x	x	x	x		x	x
6	ARAC-CD-CH-1929	M8B9	p	p	p	P	x	x	x			x	P	x	x	P	x	x	x	x		x	x
7	ARAC-CD-CH-1988	M9B8	p	p	x	P	x	x	x			x	x	x	x	P	x	x	P	x		x	x
8	ARAC-CD-CH-2048	M10B8	p	x	x	x	x	x	x			x	x	x	x	P	x	x	P	x		x	x
9	ARAC-CD-CH-2441	M17B1	p	x	p	x	x	x	x			x	P	x	x	P	x	x	P	x		x	x
10	ARAC-CD-CH-2503	M18B3	p	x	p	P	x	x	x			x	P	x	x	P	x	x	P	x		x	x
11	ARAC-CD-CH-2564	M19B4	p	x	p	P	x	x	x			x	P	x	x	P	x	x	x	x		x	x
12	ARAC-CD-CH-2628	M20B8	p	x	p	P	x	x	x			x	P	x	x	X	x	x	P	x		x	x
13	ARAC-CD-CH-2684	M21B4	p	p	x	x	x	x	x			x	x	x	x	P	x	x	X	x		x	x
14	ARAC-CD-CH-2686	M21B6	p	p	x	x	x	x	x			x	x	x	x	P	x	x	X	x		x	x
15	ARAC-CD-CH-2688	M21B8	p	x	p	x	x	x	x			x	P	P	x	X	x	x	x	x		x	x
16	ARAC-CD-CH-2747	M22B7	p	p	x	x	x	x	x			x	x	x	x	P	x	x	x	x		x	x
17	ARAC-CD-CH-2750	M22B10	p	x	p	P	x	x	x			x	P	x	x	P	x	x	x	x		x	x
18	ARAC-CD-CH-2801	M23B1	p	x	p	P	x	x	x			x	P	x	x	P	x	x	x	x		x	x
19	ARAC-CD-CH-2803	M23B3	p	x	p	P	x	x	x			x	P	x	x	P	x	x	x	x		x	x
20	ARAC-CD-CH-2806	M23B6	p	x	p	P	x	x	x			x	P	x	x	P	x	x	x	x		x	x
21	ARAC-CD-CH-2861	M24B1	p	x	x	P	x	x	x			x	P	x	P	X	x	x	x	x		x	x
22	ARAC-CD-CH-2924	M25B4	p	x	x	x	x	x	x			x	P	x	x	P	x	x	x	x		x	x
23	ARAC-CD-CH-2987	M26B7	p	x	p	x	x	x	x			x	x	x	x	P	x	x	P	x		x	x
24	ARAC-CD-CH-3044	M27B4	p	x	p	x	x	x	x			x	x	x	x	P	x	x	x	x		x	x
25	ARAC-CD-CH-3110	M28B10	p	x	x	p	x	x	x			x	x	x	x	X	x	x	x	x		x	x
